# Supplementary material for: Intraoperative pyloric drainage is unnecessary during esophagectomies: a meta-analysis and systematic review of randomized controlled trials
Source: Pathol Oncol Res. 2024 Aug 6;30:1611823. doi: 10.3389/pore.2024.1611823 (PMC11333203; doi:10.3389/pore.2024.1611823)
Supplement: Supplementary file 1 [file Table2.XLSX]

## Sheet: mortality
Mortality
Study	Pyloroplasty		No Pyloroplasty
	Survived	Deaths	Survived	Deaths
Fok1991	87	13	84	16
Mannel1990	19	1	17	3
Zieren1995	48	4	53	2

## Sheet: anastomosis leakage
Anastomosis leakage
Study	Pyloroplasty		Control
	No leakage	leakage	No leakage	leakage
Fok1991	95	5	95	5
Mannel1990	19	1	11	9
Mohajeri2016	8	2	7	3
Zieren1995	43	9	44	11

## Sheet: respiratory morbidity
Respiratory morbidity
Study	Pyloroplasty		Control
	no respiratory complication	respiratory complication	no respiratory complication	respiratory complication
Chattopadhyay1991	24	0	24	0
Zieren1995	47	5	47	8
Mannel1990	20	0	17	4

## Sheet: vomiting
Vomiting
Study	Pyloroplasty		Control
	No vomiting	Vomiting	No vomiting	Vomiting
Chattopadhyay1993	9	3	10	2
Mannel1990	20	0	19	1
Zieren1995	94	6	91	9
huang1985	20	0	32	0

## Sheet: gastric emptying (bin)
GIT - dichotomous
Study	Pyloroplasty		Control
	Normal	Delayed	Normal	Delayed
Mohajeri2016	5	5	2	8
Fok1991	42	0	36	8
Kao1994	12	7	8	11
Zieren1995	43	5	43	10

## Sheet: gastric emptying (cont)
GIT- continuous
Study	N0 of Pyloroplasty	Pyloroplasty					N0 of Control	Control
		Mean	Median	Standard deviation	Range min	Range max		Mean	Median	Standard deviation	Range min	Range max
Chattopadhyay1991	12	161.2		23.56			12	370.87		25.03
Mohajeri2016	10	33		24.14			10	22.2		18.09
Fok1991	42	6.6		7.5			44	24.3		31.5
Mannel1990	14		134		5	180	10		83		6	180
kao1994	19	175.88	104.5	250.56	20.9	999.9	19	284.01	145.7	336.27	36.4	999.9
gupta1989	12	161.21		24.62			12	378.89		26.6
Huang1985	20	109.5		10			17	84.1		12.3
